# Supplementary material for: Dinner Date: Opposite-Sex Pairs of Fruit Bats (Rousettus aegyptiacus) Forage More than Same-Sex Pairs
Source: Biology (Basel). 2025 Dec 5;14(12):1742. doi: 10.3390/biology14121742 (PMC12730429; doi:10.3390/biology14121742)
Supplement: Supplementary file 1 [file biology-14-01742-s001.zip]

Archive with 4 entries (4 files):
- Supplementary material.docx
- __MACOSX/._Supplementary material.docx
- Supplementary video 1.mp4
- __MACOSX/._Supplementary video 1.mp4
